# Supplementary material for: Compartmentalized mitochondrial ferroptosis converges with optineurin-mediated mitophagy to impact airway epithelial cell phenotypes and asthma outcomes
Source: Nat Commun. 2024 Jul 10;15:5818. doi: 10.1038/s41467-024-50222-2 (PMC11237105; doi:10.1038/s41467-024-50222-2)
Supplement: Supplementary file 4 — Source Data [file 41467_2024_50222_MOESM4_ESM.zip]

Archive with 2 entries (2 files):
- Raw data for Plot for accept in principle KY.xlsx
- Raw WB image-Fl  Nat Com 2024.pdf
