# Supplementary material for: Compartmentalized mitochondrial ferroptosis converges with optineurin-mediated mitophagy to impact airway epithelial cell phenotypes and asthma outcomes
Source: Nat Commun. 2024 Jul 10;15:5818. doi: 10.1038/s41467-024-50222-2 (PMC11237105; doi:10.1038/s41467-024-50222-2)
Supplement: Supplementary file 4 — Source Data [file 41467_2024_50222_MOESM4_ESM.zip › Raw data for Plot for accept in principle KY.xlsx]

## Sheet: Fig.1
Fig. 1C					Fig. 1. IL-13 induces mitochondria loss via 15LO1-dependent compartmentalized ferroptosis.
Mito DNA
CTL	IL-13
19.94	13.53
27.45	21.8
26.48	7.73
33.0344	24.2278
43.75	24.75
Fig. 1E
Mito Volume
CTL	IL-13	IL-13+RSL3
255.315	137.009	124.442
317.055	103.171	60.9718
294.086	155.042	58.8276
234.109	32.3293	955.574
348.943	258.277	512.946
256.949	99.5914	291.724
	158.547
Fig. 1F
Mito Fragament
CTL	IL-13	IL-13+RSL3
16.4262	17.7222	174.837
55.3966	14.8519	35.4225
25.7429	50.6733	73.1034
26.4025	25.8861	140.404
44.432	38.1357	116.39
29.1655		70.1856

## Sheet: Fig .2
Figu. 2D					Fig. 2. Mitochondrial 15LO1 pathway activity drives compartmentalized ferroptosis
SUM of oxPE per CL
CTL	IL-13
0.12	0.21983
0.07	0.47555
0.08	0.27461
0.14	0.42795
0.05	0.19341
0.06	0.09125
Fig. 2E
SUM of oxPE per CL
CTL	IL-13
0.49	0.88
0.3	3.43
4.07	3.72
1.5	4.51
1.82	4.15
0.92	1.26
Fig. 2F
Ratio of PE by asthma
Healthy	Mild	Severe
0.752381	2.1978	3.78846
1.2449	2.04762	4.46512
0.744444	2.07812	3.08333
0.586047
Fig. 2G
Ratio of PE by 15LO1
15LO1 Low	15LO1 High
0.752381	2.1978
1.2449	2.04762
0.586047	2.07812
	3.78846
	3.08333

## Sheet: Fig. 3
Fig. 3B							Fig. 3. IL-3 treatment decreases mitochondrial membrane potential in HAEC.
Subset A			Subset B
control	IL-13		control	IL-13
127132	106898		752	569
134566	85523		767	590
157948	93801		681	593
125982	97289		837	635
129018	101910		741	618
150542	110398		710	550
Fig. 3C
mCL
HC	MD	SA
1.01	4.54	2.72
1.9	2.4	2.01
0.29	3.11	2.07
0.64		2.44
1.15		3.68
0.55
0.55
1

## Sheet: Fig. 6
Fig. 6F				Fig. 6G				Fig. 6. Functional implication of 15LO1-dependent ferroptosis.
FEV1	cilia %			15LO1	%
107	9.3			0.4	9.3
91	21			0.8	21
112	23			0.8	23
89	26			0.4	26
87	15			1.5	15
93	13			0.7	13
99	9			0.2	9
72	28			1.3	28
98	6.6			0.3	6.6
90	30			0.5	30
59	30			0.8	30
133	24			0.8	24
87	28			1.5	28
95	12			0.3	12
97	15			0.6	15
88	29			2.4	29
80	42			0.6	42
114	9.4			0.3	9.4
43	23			1.5	23
100	20			1.3	20
73	41			1.8	41
94	25			0.6	25
92	25			0.8	25
48	28			1	28
81	34			1.2	34
52	38			1.4	38
73	84			2.7	84
70	53			2	53
31	43			0.8	43
48	46			0.3	46
37	69			2.7	69
63	51			0.7	51
22	48			2	48
102	30			0.2	30
35	52			1.5	52
24	53			3.3	53
55	51			2	51
92	36			2.3	36

## Sheet: Fig. S1
Fig. S1A
Tom20				Supplementary Fig. 1. IL-13 induces mitochondria loss via 15LO1-dependent compartmentalized ferroptosis.
CTL	IL-13
288.818	120.09
231.665	89.7012
252.19	155.042
156.833	32.3293
Fig. S1B
ATPsynthase
CTL	IL-13
355.043	59.1199
47.2912	31.3677
303.09	65.1388
41.1674	3.76357
Fig. S1C
LDH
CTL	IL-13
1.66269	0.548573
2.6095	3.71394
1.94461	3.86153
2.28935	1.80258
3.01487	6.93324
1.38176	1.59904
1.809	5.919
4.4	2.5
1.5814	5.20568
6.20724	6.90012
5.60965	7.48797
Fig. S1E
Mito Volume/cell
CTL	RSL3
6.99	10.7
5.54	11.7
5.69	5.43
15.4	3.21
13.5	16.7
	8.78
Fig. S1F
Mito Sphericity /cell
CTL	RSL3
0.765	0.724
0.799	0.742
0.8	0.771
0.744	0.747
0.734	0.73
	0.704
Fig. S1G
TOM20 volume
SiNC	siALOX15
83.568	212.929
95.8344	242.919
49.4154	93.3511
15.2432	155.219
FiG. S1H
Mitochondria DNA
SiNC	siALOX15
13.53	40.87
21.8	33.3
7.73	17.73
24.2278	30.63
24.75	43.4798

## Sheet: Fig. S2
Fig. S2A
15LO1
CTL cyto	IL-13 cyto
0.034876	1.44905
0.0250132	1.53099
0.297173	1.80708
Fig. S2B
PEBP1
CTL cyto	IL-13 cyto
1.37731	1.27295
2.85766	2.13773
2.25371	2.30128
Fig. S2C
GPX4
CTL cyto	IL-13 cyto
0.479197	1.60358
0.889409	1.93674
3.07481	6.49224
Fig. S2D
15LO1
CTL mito	IL-13 mito
0.0134735	0.0562276							Supplementary Fig. 2. IL-13 increases 15LO1/ATPsynthase colocalization in HAECs in vitro.
0.0208852	0.107614
0.0623906	0.231102
Fig. S2E
PEBP1
CTL mito	IL-13 mito
0.079679	0.120787
0.908126	1.32099
0.16221	0.207362
Fig. S2F
GPX4
CTL mito	IL-13 mito
0.700509	0.791905
0.258471	0.310296
1.33147	1.53703
Fig. S2H
15LO1/ATP	CTL			IL-13
Coloc per cell	0.0861255	0.0531705	0.0428371	0.787691	0.678459	0.999892
Puncta per cell	0.60733	0.311594	0.303704	3.65939	2.41304	4.18286
Fig. S2I
Hp-PE Frespis
HS	MD	SA
0.079	0.2	0.394
0.122	0.129	0.384
0.134	0.133	0.185
0.126

## Sheet: Fig. S3
Fig. S3
Clox
HC	MD	SA
0.091	0.028	0.026
0.074	0.033	0.037
0.026	0.024	0.099
0.001		0.141
0.032		0.058
0.115
0.012
0.014
Supplementary Fig. 3. LC/MS analysis showing low amounts of CLox in primary HAECs ex vivo, without significant differences between healthy control (HC) and moderate (MOD) and severe asthmatic (SA) samples.

## Sheet: Fig. S4
Fig. S4B				Supplementary Fig. 4. Compartmentalized ferroptosis increases activated mitochondrial LC3 and mitophagy.
LC3-II
CTL cyto	IL-13 cyto
0.0803303	0.623162
0.0381412	0.352232
0.0266758	0.178699
Fig. S4C
LC3-II
CTL mito	IL-13 mito
0.293164	1.19142
0.512174	1.40402
1.36929	2.52895
Fig. S4D
LC3-II
IL-13	IL-13/HCQ
0.346419	1.27991
0.395957	0.903607
1.7662	2.86998
Fig. S4E
LC3-II
SiNC cyto	SiALOX15 cyto
0.48712	0.477307
0.539239	0.324388
0.859047	0.913266
Fig. S4F
LC3-II
SiNC mito	SiALOX15 mito
1.1501	1.01577
1.11462	0.837486
0.862378	0.660007
Fig. S4H
LC3/ATPas by IL-13	CTL			IL-13
Coloc per cell	5.79286	5.58333	4.09127	11.209	14.1172	12.5227
Puncta per cell	2.27483	3.38838	2.27799	7.01124	13.9061	8.6381
Fig. S4J
LC3/ATPase for siALOX
	siNC			siALOX15
Volume per cell	0.771667	0.655844	1.17049	0.115394	0.104681	0.220704
Puncta per cell	2.07917	1.95652	2.88235	0.421875	0.219048	0.704225

## Sheet: Fig. S5
Fig. S5A					Supplementary Fig. 5. 15LO1-dependent ferroptotic processes activate PINK/Parkin/Optineurin mitophagy.
PINK1
CTL	IL-13
0.553367	0.761939
0.739155	0.970925
1.10686	1.40191
Fig. S5B
pParkin
CTL	IL13
0.286825	0.638561
0.482067	0.780746
0.475682	0.726432
Fig. S5C
OPTN
CTL	IL13
0.899742	1.16952
0.843507	1.26954
0.820212	1.43686
Fig. S5D
LC3-II
CTL	IL-13
0.049887	0.794569
0.103426	1.01712
0.260945	1.56818
Fig. S5E
PARKIN
CTL	IL-13
1.19144	0.632676
1.94916	1.58797
1.54034	0.858922
Fig. S5F
OPTN/LC3 colocalization
CTL	IL13
0.029889	6.16617
0.835619	6.36206
1.49049	4.7972
Fig. S5H
OPTN
CTL	IL-13	IL-13+FER1	IL-13+BLX2477
0.395307	0.754138	0.476448	0.439824
0.194046	0.67514	0.306653	0.309245
0.321476	0.857612	0.391279	0.526989
Fig. S5I
LC3-II
CTL	IL-13	IL-13 FER1	IL13 BLX2477
0.055985	0.344054	0.023316	0.043961
0.054229	0.599177	0.084542	0.051468
0.058947	0.549495	0.064531	0.05554
Fig. S5K
OPTN/LC3 colocalization
IL-13	IL13+BLX2477
11.3389	0.772385
14.2316	0.320457
13.9481	2.26306
Fig. S5L
PINK1
SiNC	SiALOX15
1.12402	0.795642
0.319591	0.185879
1.01877	0.731305
Fig. S5M
pParkin
SiNC	SiALOX15
0.301633	0.157561
0.146241	0.076526
0.337388	0.239201
Fig. S5N
Parkin
SiNC	SiALOX15
1.8817	1.57319
0.99404	0.69709
1.56904	1.14138
Fig. S5O
OPTN
SiNC	SiALOX15
1.4487	0.960327
1.29342	0.595772
1.67711	1.07523
Fig. S5P
LC3-II
SiNC	SiALOX15
1.50205	1.05975
1.08133	0.633731
0.954288	0.476624
Fig. S5R
OPTN/LC3 colocalization
SiNC	SiALOX15
10.2731	3.00497
12.6886	0.426592
9.60727	1.05935
Fig. S5S
LDH
siNC	siOPTN
14.2562	25.473
15.3732	20.5005
12.0598	35.8695
24.476	33.2944
17.9034	29.0185
22.28	33.5071
Fig. S5T
OPTN
HC	T2 High Asthma
3.76854	11.6749
7.31434	3.35251
4.67605	5.41468
2.46091	3.78035
2.84586	7.36049
8.80213	5.24205
2.86349	6.32401
6.23137	3.63993
1.80223	8.09699
5.46527	12.9083
4.88539	5.13034
	8.50373
	8.60209
	8.60029

## Sheet: Fig. S6
Fig. S6A					Supplementary Fig. 6. Functional implications of 15LO1-dependent ferroptosis.
Tublin-positive
	DMSO	FER1	BLX2477
A	1.04058	8.20068	12
B	7.10419	13.3077	12.1804
C	10.4328	17.9117	10.9284
Fig. S6B
Tublin
CTL	IL-13	FER1	BLX2477
0.291915	0.111279	0.417857	0.509448
0.576224	0.356156	0.697577	0.673155
0.688584	0.344736	0.704695	1.00025
Fig. S6D
Tublin-positive
	DMSO	FER1	BLX2477
A	0.575374	8.59278	2.75779
B	0.05	6.41913	5.63954
C	1.85847	6.68381	6.97486

[truncated: 1 more sheets: Fig. S8]
